# Supplementary material for: The Role of the Endometrial Microbiota in Endometrial Cancer: A Systematic Review of the Literature
Source: J Clin Med. 2024 Nov 25;13(23):7135. doi: 10.3390/jcm13237135 (PMC11642298; doi:10.3390/jcm13237135)
Supplement: Supplementary file 1 [file jcm-13-07135-s001.zip]

Archive with 1 entries (1 files):
- jcm-3244965-supplementary (1).pdf
